# Supplementary material for: The Association between Blood Test Trends and Undiagnosed Cancer: A Systematic Review and Critical Appraisal
Source: Cancers (Basel). 2024 Apr 26;16(9):1692. doi: 10.3390/cancers16091692 (PMC11083147; doi:10.3390/cancers16091692)
Supplement: Supplementary file 1 [file cancers-16-01692-s001.zip]

Archive with 2 entries (2 files):
- BLOTTED_SystematicReview_PRISMA_Checklist.pdf
- BLOTTED_SystematicReview_Supple_V2.0_05Mar2024.pdf
